# Supplementary material for: Seroprevalence of Anti-SARS-CoV-2 Antibodies in Cats during Five Waves of COVID-19 Epidemic in Thailand and Correlation with Human Outbreaks
Source: Animals (Basel). 2024 Feb 29;14(5):761. doi: 10.3390/ani14050761 (PMC10930909; doi:10.3390/ani14050761)
Supplement: Supplementary file 1 [file animals-14-00761-s001.zip]

Archive with 1 entries (1 files):
- animals-2841085-supplementary.pdf
